# Supplementary material for: Synthesis, Characterization, and Molecular Structure of Some Uranyl Complexes Supported by Hybrid Salicylaldimine/Calix[4]arene Ligands
Source: Molecules. 2026 Jul 3;31(13):2357. doi: 10.3390/molecules31132357 (PMC13362544; doi:10.3390/molecules31132357)
Supplement: Supplementary file 1 [file molecules-31-02357-s001.zip]

Archive with 1 entries (1 files):
- molecules-4398289-supplementary.pdf
